# Supplementary material for: A Range Finding Protocol to Support Design for Transcriptomics Experimentation: Examples of In-Vitro and In-Vivo Murine UV Exposure
Source: PLoS One. 2014 May 13;9(5):e97089. doi: 10.1371/journal.pone.0097089 (PMC4019648; doi:10.1371/journal.pone.0097089)
Supplement: Table S5 — Overview of GeneID's per gene sets used for GeneSetTesting. (XLSX) [file pone.0097089.s009.xlsx]

## Sheet: Sheet1
Table S5. Overview of GeneID’s per gene sets used for GeneSetTesting
4115_p53_signaling_pathway	KEGG_3420_Nucleotide_excision_repair	3410_base_excision_repair	3430_Mismatch_repair	4210_extrinsic_apoptosis	BC_apoptosis_caspase_induced	4210_intrinsic_apoptosis	BC_apoptosis_caspase_induced	BC_mitochondria_apoptosis	4110_cell_cycle	BC_G1/S_check_point	BC_G2/M_checkpoint	BC_Cyclins_and_Cell_Cycle_Regulation_pathway	BC_p53_signalling_pathways	BC_Cell_cycle_checkpoint	BC_M_arrest	BC_ATM_signalling_pathway	MC_maps_DNA_damage_ATM_/_ATR_regulation_of_G2_/_M_checkpoint	MC_maps_apoptosis_and_survival_DNA_damage_induced_apoptosis	MC_maps_apoptosis_and_survival_p53_dependent_apoptosis	Mcmaps_regulation_apoptosis_mitochondrial_proteins	Mcmaps_regulation_apoptosis_mitochondrial_proteins	MC_maps_DNA_damage_induced_response	MC_maps_ATM_ATR_regulation_of_G1_S_checkpoint	MC_maps_transcription_p53_signalling_pathway	MC_maps_DNA_damage_role_SUMO_in_p53_regulation	MC_maps_NER	MC_maps_ATM_ATR_regulation_of_G2_M_checkpoint	MC_process_UV_response	MC_proc_UVC_response	MC_porc_UVB_response	MC_process_UV_response	MC_proc_NER	MC_process_G1_S_transition_	MC_process_DNA_damage_response	_signal_transduction_by_p53	_cell_cycle_arrest	IARC_p53-RE_name	IARC_P53_core_regulatory_network	IARC_p53_Downstream_target_genes	WR_Cell_cycle_arrest	WR_DNA_repair	WR_Apoptosis	WR_anti-survival	Thesis_Wendy_B	Riley_S1_p53_regulated_genes	Smeenk_S1	WEI__Apoptosis_Cell_Cycle	WEI__DNA_Repair_Chr._Modifier	WEI_Cell_Growth_Differentiation
107831	100043674	100862258	106344	108960	11545	11651	11545	11783	100039786	11350	11920	12427	11783	11920	11920	11350	11920	11350	11350	11739	11739	11350	11920	11792	11651	12572	11920	11826	12051	12043	12367	12190	12035	12366	12028	11651	12028	12575	12575	11783	16001	11629	11475	11471	12028	17350	14173	11541	17847
107986	106344	11545	16881	11651	11651	11652	11651	11797	100043674	11920	12189	12429	11920	12531	12530	11920	12144	11920	11783	11740	11740	11920	12021	11920	11652	12848	12144	12018	12190	15312	12369	13870	12443	12575	12227	12387	12062	12532	16391	11799	16009	11783	11783	11475	12452	17688	14852	11554	22284
11783	107986	11546	17350	11652	11783	11783	11783	11798	100045924	12427	12429	12443	12028	12532	12531	12189	12189	12144	12015	11783	11783	12189	12144	12043	12914	13194	12189	12028	15312	16159	12371	13871	13924	12905	12450	12450	12227	17869	17873	12028	19211	12028	11789	11484	12575	18538	15939	11910	83814
11920	12572	11792	17685	11783	11920	11796	11920	12018	104394	12443	12530	12444	12043	12534	12532	12575	12427	12189	12021	12015	12015	12649	12189	12387	13163	13870	12427	12035	22038	16160	12575	13872	22059	13924	12575	12566	12450	17873	18538	14102		12122	11799	11515	13197	22591	17248	12142	93721
12028	13194	14156	17686	11796	12015	11797	12015	12028	105988	12447	12531	12445	12443	12566	12534	12649	12428	12649	12028	12018	12018	19090	12427	12566	17246	13871	12428	12530	22427	16447	12581	14088	22061	17246	13649	12575	12521	55948	382985	14103		12367	11910	11541	19650	79221	21802	14536
12122	13870	15289	17688	11797	12028	11798	12028	12043	107995	12530	12532	12447	12443	12567	12649	13197	12442	13555	12043	12028	12028	22059	12428	12575	17344	13872	12442	17999	22592	17685	12696	18294	22062	17829	14102	12578	12532	67874		18571		12370	12028	11550	20587	244059	192197	14682
12367	13871	16881	18538	11798	12043	11920	12043	12048	11350	12534	12534	12530	12447	12649	17932	16476	12531	15270	12125	12043	12043	50883	12443	12578	18854	14884	12531	18708	22632	19697	13871	19358	67941	18854	14281	17246	12575			18616		12371	12053	11554	21933			17864
12370	13872	16882	18861	11920	12048	12015	12048	12122	11920	12566	12575	12534	12566	17932	22629	17246	12532	19090	12189	12044	12044	240087	12444	12914	19386	14884	12532	19272	80905	22591	13872	19359	76454	20677	16009	19211	12972			21933		12442	12062	11555	106869			17936
12371	14884	17193	18971	12015	12122	12028	12122	12367	12235	12567	12581	12566	12567	19645		17535	12534	19367	12367	12048	12048	245000	12445	13555	22059	14885	12534	20174	233805	319955	15574	20874	104418	22059	17246	20437	13033			57913		12448	12122	11658	625599			22221
12442	14885	18207	18972	12028	12367	12043	12367	12368	12236	12571	12649	12567	12575	22059		18033	12575	22059	12371	12049	12049		12447	13871	22187	16881	12575	20877			17283	22059	234736	26931	17390	26416	13197			58801		12521	12142	11668				71111
12443	16881	18294	19687	12043	12368	12048	12368	12369	12237	12575	13197	12571	13197	22390		18035	12649	27354	12534	12050	12050		12530	13872	22190	16882	12649	22059			17688	22590		56190	17685	53892	13380			64058		12532	12177	11670				80794
12444	17420	18538	19718	12048	12369	12122	12369	12370	12427	12576	17246	12572	13555	22629		19360	12795	50883	12578	12122	12122		12566	14200	22196	17420	12795	22061			18854	22591		57913	17873		13627			170770		12532	12227	11682
12445	18538	18970	19891	12122	12371	12333	12371	12371	12428	12578	17932	12575	17246	26416		19361	13197	67030	13197	12123	12123		12567	14254	22218	17749	13197	22062			22059	22592		59092	18538		14102					12566	12305	11682
12447	18971	18971	217716	12333	13063	12334	13063	13063	12442	12579	18817	12576	18538			19697	17873	211651	13555	12124	12124		12575	14281	23797	18538	17873	22632			22209	26370			18571		15234					12575	12362	11689
12448	18972	18972	26909	12334	13665	12364	13665	13347	12443	13361	19090	12578	19645			22059	19367	231724	16476	12125	12125		12649	14884	50883	18971	19367	26420			22210	50505			19211		15481					12578	12368	11735
12450	18973	18973	381760	12364	14083	12367	14083	13368	12444	13555	20111	12579	21859			22062	22059	245000	17246	12370	12370		13197	14885	50995	18972	22059	50754			22278	52864			20350		15937					13067	12389	11735
12452	18974	18974	620986	12367	18750	12368	18750	13804	12445	15181	22059	12580	22059			26419	22187		17873	12371	12371		17246	15182	50995	18973	22187	57741			22590	55947			21933		16009					13197	12450	11800
12521	19358	21665	67967	12368	18751	12369	18751	26926	12447	17127	22390	12581				27354	22190		18753	13063	13063		17869	15507	56459	18974	22190	68142			22592	56626			55948		17246					13555	12454	11853
12534	19359	22256	68240	12369	19303	12371	19303	66593	12448	17128	22629	13555				50883	22390		18986	14102	14102		17873	16542	56469	19358	22390	73181			26419	66467			57913		17295					14102	12521	11922
12566	19687	22594	68275	12370	20846	12633	20846		12530	19645	22630	19645				68275	26416		19367	16001	16001		18033	17246	328572	19359	26416	73181			50505	71991			58801		17390					16009	12532	11931
12567	19718	234258	69263	12371	21894	12675	21894		12531	21781	216150	19650					50883		22059	17210	17210		18034	17344		19718	50883	74996			50701	72774			67941		18127					16391	12575	12028
12571	19891	235587	69745	12633	22059	12983	22059		12532	21803	245000	21781					67030		22062	21937	21937		18035	17390		19891	67030	213990			56210	140917			140742		18263					17246	12795	12121
12575	209357	268395	72151	12675		12984			12534	21808	268697	66671					209091		22630	22333	22333		18036	17758		20020	209091	234371			58186	234258			170770		18538					18787	12822	12142
12578	22590	328417		12983		13063			12544	21809	328572	268697					211651		26398	22334	22334		18037	18033		20021	211651	235323			58801	330554			219151		18571					20437	12972	12156
12649	22591	382913		12984		13067			12545	22059							231724		26407	26926	26926		18538	18034		20022	231724	245000			63958	382913			625599		18787					20724	13003	12156
13063	22592	385454		13063		13347			12566	27401							235610		26414	58801	58801		19367	18519		22187	235610				66131				628324		19645					21933	13033	12162
13067	23894	545124		13067		13368			12567	56637							240087		26416	64113	64113		19696	19252		22190	240087				69723						20249					22100	13197	12163
13197	26370	56626		13347		13804			12571	245000							245000		26419	66593	66593		19697	19386		22590	245000				69807						20312					22401	13380	12183
13663	319955	59001		13368		18049			12572	433759							268930		26420	110157	110157		19698	19645		22591	268930				71007						20620					55948	13433	12224
140742	50505	619937		14082		18211			12575								269582		55948	170770	170770		22059	19646		22592	269582				71991						20724					57913	13496	12226
14102	56438	637733		14102		18706			12576										171543	171543	171543		22187	19696		23894					72565						21354					58801	13615	12226
16000	59001	66979		14103		18707			12577										231724	433923	433923		22190	19697		26370					76843						21802					64058	13627	12227
16009	620986	67967		16150		18708			12578														24061	19698		26572					107986						21826					66940	13649	12227
170770	66467	69745		16151		18709			12579														27354	21665		26754					230484						23886					67874	13836	12228
17246	66671	70603		16175		18710			12580														50883	22059		26891					319955						28240					93729	14083	12261
17248	66979	71726		16176		18747			12581														67030	22218		26893					381979						55948					170770	14088	12268
17873	67967	72774		16177		18749			12649														211651	22339		26894											57913					276846	14102	12288
18787	68240	77622		16179		19055			12914														230484	22590		26895											59023					382985	14149	12317
19211	68275			16180		19056			13006														231724	22591		50505											59092						14775	12325
20135	69263			16187		19057			13197														235610	23894		56438											68743						15234	12334
20437	69745			16188		19058			13555														240087	23942		59001											170440						15248	12394
20438	71991			17874		19059			13557														245000	26398		66420											170770						15481	12394
20724	72151			18033		19084			13559														269582	26401		66467											219151						15516	12394
209091	72584			18035		19085			140557															26414		66467											504195						15937	12399
21825	99375			18049		19087			15182															26419		66491											625599						16009	12404
22059				18211		19088			17120															26420		66671																	16691	12443
22062				18706		19108			17126															56469		66979																	16854	12443
22084				18707		19697			17127															66467		67439																	16878	12444
22401				18708		19766			17128															70686		67710																	17120	12452
230784				18709		22059			17215															209357		67967																	17246	12452
23882				18710		23797			17216															245000		68240																	17295	12454
245000				18747		26926			17217															245688		68275																	17350	12491
26374				18749		30955			17218															328572		69241																	17390	12522
268697				19055		53859			17219															433759		69263																	17685	12524
29870				19056		56398			17220																	69745																	17988	12552
382985				19057		70261			17222																	69833																	18127	12554
434175				19058		74769			17246																	69920																	18263	12557
50883				19059		320207			17869																	71991																	18538	12564
53892				19084		329581			17873																	72151																	18787	12564
55948				19085					18392																	72584																	18854	12575
57913				19087					18393																	99375																	18861	12575
58801				19088					18538																	106344																	19079	12575
64058				19108					18817																	107986																	19211	12575
640611				19697					19090																	108679																	19252	12661
66940				19766					19357																	209318																	19645	12715
67874				21926					19645																	209357																	20312	12737
68098				21933					19650																	231329																	20400	12767
68428				21937					19651																	245841																	20620	12775
75747				22030					20842																	319955																	20724	12778
				22035					20843																																		21354	12795
				22059					209091																																		21802	12808
				23797					211586																																		21933	12835
				266632					21402																																		22084	12842
				30955					217232																																		22178	12934
				320207					21781																																		22337	12978
				329581					21803																																		22634	12981
				53859					21808																																		23886	13017
				56398					21809																																		24108	13082
				70261					218294																																		26374	13131
				71609					22059																																		27056	13190
				73914					22137																																		28240	13197
				74769					22390																																		55948	13197
									22627																																		56187	13197
									22628																																		57913	13371
									22629																																		59092	13380
									22630																																		64058	13388
									22631																																		66371	13489
									22642																																		66813	13489
									229776																																		66824	13615
									23834																																		67760	13640
									23882																																		67941	13661
									24061																																		68428	13803
									242705																																		68743	13819
									245000																																		69076	13819
									26428																																		71361	13836
									26429																																		71887	13837
									268697																																		74747	13838
									268930																																		140742	13839
									26965																																		170770	13844
									27214																																		219151	13992
									27401																																		240672	14029
									30939																																		268973	14049
									328572																																		625599	14062
									381759																																			14085
									433759																																			14114
									434175																																			14149
									50793																																			14173
									50883																																			14183
									52206																																			14200
									52563																																			14200
									54401																																			14241
									55948																																			14284
									56150																																			14313
									56317																																			14362
									56371																																			14370
									56438																																			14420
									56452																																			14420
									56637																																			14479
									59008																																			14538
									640611																																			14573
									66156																																			14634
									66440																																			14677
									66671																																			14677
									68999																																			14679
									69010																																			14714
									69957																																			14734
									71890																																			14738
									99152																																			14799
																																												14804
																																												14806
																																												14815
																																												14840
																																												14874
																																												15206
																																												15234
																																												15441
																																												15525
																																												15569
																																												15893
																																												15902
																																												15903
																																												15939
																																												15939
																																												15978
																																												16011
																																												16176
																																												16196
																																												16199
																																												16199
																																												16319
																																												16330
																																												16371
																																												16403
																																												16431
																																												16449
																																												16449
																																												16523
																																												16525
																																												16531
																																												16534
																																												16563
																																												16592
																																												16599
																																												16646
																																												16667
																																												16764
																																												16770
																																												16772
																																												16773
																																												16783
																																												16792
																																												16814
																																												16880
																																												16891
																																												16970
																																												17079
																																												17120
																																												17129
																																												17195
																																												17246
																																												17248
																																												17309
																																												17390
																																												17434
																																												17470
																																												17684
																																												17684
																																												17684
																																												17869
																																												17869
																																												17937
																																												17977
																																												18016
																																												18039
																																												18073
																																												18113
																																												18128
																																												18186
																																												18187
																																												18195
																																												18208
																																												18212
																																												18217
																																												18256
																																												18405
																																												18415
																																												18507
																																												18507
																																												18511
																																												18538
																																												18546
																																												18549
																																												18627
																																												18710
																																												18719
																																												18754
																																												18789
																																												18845
																																												18947
																																												19012
																																												19142
																																												19142
																																												19165
																																												19170
																																												19170
																																												19201
																																												19221
																																												19243
																																												19247
																																												19250
																																												19274
																																												19334
																																												19339
																																												19714
																																												19734
																																												19744
																																												19775
																																												19883
																																												20068
																																												20085
																																												20102
																																												20148
																																												20192
																																												20194
																																												20226
																																												20226
																																												20267
																																												20324
																																												20346
																																												20348
																																												20349
																																												20358
																																												20454
																																												20494
																																												20494
																																												20499
																																												20525
																																												20620
																																												20649
																																												20657
																																												20664
																																												20751
																																												20813
																																												20971
																																												21385
																																												21406
																																												21676
																																												21753
																																												21753
																																												21802
																																												21802
																																												21810
																																												21826
																																												21834
																																												21885
																																												21892
																																												21906
																																												21933
																																												21960
																																												22018
																																												22035
																																												22057
																																												22099
																																												22123
																																												22193
																																												22213
																																												22287
																																												22401
																																												22421
																																												22431
																																												22682
																																												22682
																																												22722
																																												22782
																																												23888
																																												23942
																																												23967
																																												26362
																																												26384
																																												26399
																																												26399
																																												26399
																																												26401
																																												26404
																																												26414
																																												26420
																																												26921
																																												26938
																																												27049
																																												27281
																																												27354
																																												28071
																																												28105
																																												29807
																																												29817
																																												50505
																																												50706
																																												50779
																																												50786
																																												52588
																																												52679
																																												52915
																																												53318
																																												53412
																																												53892
																																												54140
																																												54167
																																												54216
																																												54604
																																												54635
																																												54635
																																												54635
																																												55925
																																												56057
																																												56077
																																												56184
																																												56193
																																												56194
																																												56213
																																												56353
																																												56363
																																												56437
																																												56449
																																												56453
																																												56473
																																												56480
																																												56480
																																												56534
																																												56642
																																												56643
																																												56811
																																												56812
																																												56838
																																												56878
																																												57339
																																												57441
																																												57441
																																												58172
																																												58208
																																												58220
																																												58235
																																												58521
																																												58869
																																												59289
																																												60344
																																												60504
																																												63873
																																												64082
																																												64290
																																												64290
																																												64435
																																												64580
																																												64656
																																												65247
																																												66218
																																												66230
																																												66233
																																												66253
																																												66294
																																												66355
																																												66375
																																												66482
																																												66627
																																												66632
																																												66673
																																												66736
																																												66898
																																												66902
																																												67533
																																												67579
																																												67580
																																												67623
																																												67694
																																												67774
																																												67861
																																												67941
																																												67944
																																												67951
																																												68034
																																												68044
																																												68095
																																												68183
																																												68196
																																												68196
																																												68428
																																												68498
																																												68585
																																												68655
																																												68734
																																												68815
																																												68939
																																												69076
																																												69178
																																												69185
																																												69577
																																												69577
																																												69635
																																												69743
																																												69981
																																												69993
																																												70377
																																												70571
																																												70729
																																												70757
																																												70789
																																												70804
																																												70911
																																												71078
																																												71313
																																												71367
																																												71371
																																												71405
																																												71412
																																												71720
																																												71738
																																												71756
																																												71760
																																												71768
																																												71908
																																												71927
																																												71999
																																												72077
																																												72121
																																												72169
																																												72185
																																												72313
																																												72397
																																												72515
																																												72549
																																												72692
																																												72823
																																												72823
																																												72999
																																												73094
																																												73130
																																												73230
																																												73472
																																												73666
																																												73689
																																												74012
																																												74091
																																												74127
																																												74137
																																												74159
																																												74450
																																												74568
																																												74718
																																												74747
																																												75196
																																												75624
																																												75723
																																												75725
																																												75739
																																												76089
																																												76117
																																												76365
																																												76380
																																												76561
																																												76654
																																												76775
																																												76816
																																												76820
																																												77015
																																												77048
																																												77097
																																												77739
																																												77739
																																												77976
																																												77987
																																												78911
																																												79221
																																												79221
																																												79221
																																												80905
																																												81535
																																												81702
																																												83457
																																												84111
																																												84544
																																												84682
																																												93761
																																												94041
																																												94064
																																												94109
																																												94109
																																												94192
																																												98415
																																												98732
																																												99681
																																												100102
																																												100201
																																												100273
																																												102334
																																												102545
																																												102607
																																												104443
																																												105005
																																												105005
																																												105171
																																												105193
																																												105827
																																												106205
																																												106628
																																												107272
																																												107607
																																												108655
																																												108670
																																												108911
																																												109151
																																												109151
																																												109264
																																												110616
																																												114301
																																												114714
																																												114874
																																												116940
																																												117600
																																												140493
																																												140494
																																												142980
																																												170459
																																												170770
																																												170829
																																												170953
																																												192167
																																												192167
																																												192168
																																												192196
																																												193670
																																												194219
																																												195727
																																												207596
																																												208158
																																												208213
																																												208659
																																												208967
																																												209195
																																												210417
																																												210530
																																												210801
																																												210933
																																												211134
																																												211468
																																												211652
																																												212070
																																												213053
																																												213603
																																												215015
																																												216527
																																												218503
																																												223332
																																												223513
																																												223604
																																												223838
																																												224938
																																												226359
																																												226652
																																												226861
																																												227449
																																												227606
																																												228012
																																												229776
																																												230775
																																												230824
																																												230959
																																												231207
																																												231507
																																												232016
																																												232201
																																												232680
																																												233571
																																												233805
																																												233919
																																												234129
																																												234353
																																												235135
																																												235330
																																												235505
																																												236312
																																												236790
																																												238161
																																												238266
																																												238271
																																												239393
																																												239606
																																												239611
																																												239852
																																												240119
																																												240255
																																												241950
																																												242274
																																												242509
																																												243083
																																												243616
																																												244058
																																												244059
																																												244238
																																												244238
																																												244310
																																												244701
																																												245527
																																												245827
																																												252903
																																												260409
																																												260409
																																												268379
																																												268932
																																												269693
																																												269831
																																												270109
																																												270110
																																												270120
																																												270120
																																												270685
																																												271970
																																												319455
																																												319618
																																												319710
																																												319710
																																												319710
																																												319876
																																												319922
																																												319922
																																												319974
																																												320158
																																												320311
																																												320365
																																												320398
																																												320398
																																												320554
																																												320840
																																												320878
																																												320924
																																												320951
																																												327743
																																												328234
																																												329244
																																												330627
																																												330890
																																												331474
																																												332396
																																												332397
																																												353169
																																												353282
																																												380916
																																												381339
																																												381339
																																												381485
																																												381925
																																												386611
																																												387285
																																												399603
																																												403180
																																												435529
																																												619288
																																												625098
																																												629147
[truncated: 15 more columns]
